# Supplementary material for: Preparation and Performance of Biodegradable Poly(butylene adipate-co-terephthalate) Composites Reinforced with Novel AgSnO2 Microparticles for Application in Food Packaging
Source: Polymers (Basel). 2023 Jan 21;15(3):554. doi: 10.3390/polym15030554 (PMC9921653; doi:10.3390/polym15030554)
Supplement: Supplementary file 1 [file polymers-15-00554-s001.zip]

Archive with 1 entries (1 files):
- polymers-2155374-supplementary.pdf
